# Supplementary material for: Amorphization–Densification Coupling Governs Hardness Enhancement in SPS-Consolidated Al–Fe–Nb–(Ni,Ti) Metastable Alloys
Source: Materials (Basel). 2026 Jun 18;19(12):2628. doi: 10.3390/ma19122628 (PMC13303422; doi:10.3390/ma19122628)
Supplement: Supplementary file 1 [file materials-19-02628-s001.zip]

Archive with 2 entries (2 files):
- Code S1.py
- Table_S1_S2.pdf
