# Supplementary material for: Amorphization–Densification Coupling Governs Hardness Enhancement in SPS-Consolidated Al–Fe–Nb–(Ni,Ti) Metastable Alloys
Source: Materials (Basel). 2026 Jun 18;19(12):2628. doi: 10.3390/ma19122628 (PMC13303422; doi:10.3390/ma19122628)
Supplement: Supplementary file 1 [file materials-19-02628-s001.zip › Code S1.py]

"""
Supplementary Code S1
=====================
Miedema-model calculation of thermodynamic and topological parameters
reported in Table 2 of:
  Nguyen Thi Hoang Oanh and Nguyen Hoang Viet,
  "Amorphization–Densification Coupling Governs Hardness Enhancement 
   in SPS-Consolidated Al–Fe–Nb–(Ni,Ti) Metastable Alloys",

Parameters sourced from:
  Takeuchi, A.; Inoue, A. Mater. Trans. 2005, 46, 2817–2829.

Usage:
  Code S1.py

Table 2 — Thermodynamic and Topological Parameters (Miedema model)

  ΔSmix = −R · Σ(cᵢ · ln cᵢ)                         ...(1)
  ΔHmix = Σ(i≠j) 4·ΔHᵢⱼ · Cᵢ · Cⱼ                    ...(2)
  δ     = √[ Σ cᵢ · (1 − rᵢ/r̄)² ] × 100  (%)         ...(3)

"""
import math
import itertools

R = 8.314  # J/(mol·K)

# ── Miedema ΔH_AB (kJ/mol) ────────────────────────────────────────────────
MIEDEMA = {
    ("Al", "Fe"): -11,
    ("Al", "Nb"): -18,
    ("Al", "Ni"): -22,
    ("Al", "Ti"): -30,
    ("Fe", "Nb"): -16,
    ("Fe", "Ni"):  -2,
    ("Fe", "Ti"): -17,
    ("Nb", "Ni"): -30,
    ("Nb", "Ti"):  +2,
    ("Ni", "Ti"): -35,
}

# ── Atomic radii (Å) — Takeuchi & Inoue 2005, Fig. 1 ─────────────────────
RADIUS = {
    "Al": 1.43,
    "Fe": 1.24,
    "Nb": 1.43,
    "Ni": 1.24,
    "Ti": 1.47,
}

# ── Alloy compositions (mole fractions) ───────────────────────────────────
ALLOYS = [
    {
        "name": "Al₈₂Fe₁₄Nb₂Ni₂",
        "comp": {"Al": 0.82, "Fe": 0.14, "Nb": 0.02, "Ni": 0.02},
    },
    {
        "name": "Al₈₂Fe₁₄Nb₂Ti₂",
        "comp": {"Al": 0.82, "Fe": 0.14, "Nb": 0.02, "Ti": 0.02},
    },
    {
        "name": "Al₈₂Fe₁₂Nb₂Ni₂Ti₂",
        "comp": {"Al": 0.82, "Fe": 0.12, "Nb": 0.02, "Ni": 0.02, "Ti": 0.02},
    },
]


def h_ij(a, b):
    for key in [(a, b), (b, a)]:
        if key in MIEDEMA:
            return MIEDEMA[key]
    raise KeyError(f"Missing Miedema parameter: ({a}, {b})")


def calc(comp):
    elements = list(comp.keys())

    # ΔHmix pairs
    pairs = []
    H = 0.0
    for a, b in itertools.combinations(elements, 2):
        hij  = h_ij(a, b)
        dh   = 4 * hij * comp[a] * comp[b]
        H   += dh
        pairs.append((f"{a}-{b}", hij, dh))

    # ΔSmix elements
    el_data = []
    S = 0.0
    for el in elements:
        ci      = comp[el]
        ci_lnci = ci * math.log(ci)
        dsi     = -R * ci_lnci
        S      += dsi
        el_data.append((el, ci, ci_lnci, dsi))

    # δ
    r_bar   = sum(RADIUS[e] * c for e, c in comp.items())
    terms   = []
    for el, ci in comp.items():
        ri      = RADIUS[el]
        term    = ci * (1 - ri / r_bar) ** 2
        terms.append((el, ci, ri, ri / r_bar, (1 - ri / r_bar) ** 2, term))
    delta = math.sqrt(sum(t[5] for t in terms)) * 100

    return pairs, el_data, H, S, r_bar, terms, delta


# ── Print ──────────────────────────────────────────────────────────────────
def print_result(alloy, pairs, el_data, H, S, r_bar, terms, delta):
    name = alloy["name"]
    W = 100
    line = "─" * W

    print(f"\n  ┌{line}┐")
    print(f"  │  {name:<{W-2}}│")
    print(f"  ├{line}┤")

    # Header
    print(f"  │  {'Element':<8}  {'Cᵢ':>6}  {'Pair':<10}  "
          f"{'ΔHᵢⱼ':>8}  {'4·ΔHᵢⱼ·Cᵢ·Cⱼ':>18}  "
          f"{'Cᵢ·ln(Cᵢ)':>12}  {'ΔSᵢ (J/mol·K)':>14}          │")
    print(f"  ├{line}┤")

    n = max(len(el_data), len(pairs))
    for k in range(n):
        if k < len(el_data):
            el, ci, ci_lnci, dsi = el_data[k]
            e_col = f"{el:<8}  {ci:>6.3f}"
            s_col = f"{ci_lnci:>12.6f}  {dsi:>14.4f}"
        else:
            e_col = f"{'':8}  {'':>6}"
            s_col = f"{'':>12}  {'':>14}"

        if k < len(pairs):
            pair, hij, dh = pairs[k]
            p_col = f"{pair:<10}  {hij:>8.0f}  {dh:>18.4f}"
        else:
            p_col = f"{'':10}  {'':>8}  {'':>18}"

        print(f"  │  {e_col}  {p_col}  {s_col}          │")

    print(f"  ├{line}┤")
    h_str = f"ΔHmix = {H:.2f} kJ/mol"
    s_str = f"ΔSmix = {S:.3f} J/mol·K"
    gap   = W - 2 - len(h_str) - len(s_str)
    print(f"  │ {h_str}{' ' * gap}{s_str} │")
    print(f"  └{line}┘")

    # δ table
    print(f"\n  ┌{line}┐")
    print(f"  │  {'Element':<8}  {'Cᵢ':>6}  {'rᵢ (Å)':>8}  "
          f"{'rᵢ/r̄':>10}  {'(1−rᵢ/r̄)²':>14}  {'Cᵢ·(1−rᵢ/r̄)²':>18}                           │")
    print(f"  ├{line}┤")
    for el, ci, ri, ratio, sq, term in terms:
        print(f"  │  {el:<8}  {ci:>6.3f}  {ri:>8.3f}  "
              f"{ratio:>10.6f}  {sq:>14.8f}  {term:>18.8f}                        │")
    print(f"  ├{line}┤")
    r_str  = f"r̄ = {r_bar:.3f} Å"
    sd_str = f"Σ Cᵢ·(1−rᵢ/r̄)² = {sum(t[5] for t in terms):.8f}"
    d_str  = f"δ = {delta:.2f} %"
    gap2   = W - 2 - len(r_str) - len(sd_str) - len(d_str) - 4
    print(f"  │ {r_str}   {sd_str}   {d_str}{' ' * gap2} │")
    print(f"  └{line}┘")


# ── Summary ────────────────────────────────────────────────────────────────
def main():
    results = []

    print("\n" + "=" * 104)
    print("  TABLE S1 — Calculated thermodynamic and topological parameters")
    print("=" * 104)

    for alloy in ALLOYS:
        pairs, el_data, H, S, r_bar, terms, delta = calc(alloy["comp"])
        results.append((alloy["name"], H, S, delta))
        print_result(alloy, pairs, el_data, H, S, r_bar, terms, delta)

    # Final summary — ready to copy into the paper
    print("\n" + "=" * 104)
    print("  SUMMARY (Table S1)")
    print("=" * 104)
    print(f"\n  {'Alloy':<24}  {'ΔHmix (kJ/mol)':>16}  {'ΔSmix (J/mol·K)':>16}  {'δ (%)':>8}")
    print(f"  {'─' * 70}")
    for name, H, S, delta in results:
        print(f"  {name:<24}  {H:>16.2f}  {S:>16.3f}  {delta:>8.2f}")
    print()


if __name__ == "__main__":
    main()
